# Supplementary material for: Unraveling the diversification history of grasshoppers belonging to the “Trimerotropis pallidipennis” (Oedipodinae: Acrididae) species group: a hotspot of biodiversity in the Central Andes
Source: PeerJ. 2017 Sep 29;5:e3835. doi: 10.7717/peerj.3835 (PMC5624295; doi:10.7717/peerj.3835)
Supplement: Supplemental Information 1 [file peerj-05-3835-s003.zip]

Archive with 5 entries (4 files):
- GenBank sequence numbers.rtf
- __MACOSX/
- __MACOSX/._GenBank sequence numbers.rtf
- MF164183-MF164257.rar
- __MACOSX/._MF164183-MF164257.rar
